# Supplementary material for: Risk subtyping and prognostic assessment of prostate cancer based on consensus genes
Source: Commun Biol. 2022 Mar 15;5:233. doi: 10.1038/s42003-022-03164-8 (PMC8924191; doi:10.1038/s42003-022-03164-8)
Supplement: Supplementary file 3 — Supplementary Data 1 [file 42003_2022_3164_MOESM3_ESM.xlsx]

## Sheet: Sheet1
Supplementary Data 1. Risk subclassification of prostate cancer patients.
Cohort	Sample ID	Risk classification
MSKCC	PCA0086	Low
	PCA0087	Low
	PCA0015	Low
	PCA0118	Low
	PCA0090	Low
	PCA0123	Low
	PCA0027	Low
	PCA0124	Low
	PCA0065	Low
	PCA0095	Low
	PCA0082	Low
	PCA0093	Low
	PCA0037	Low
	PCA0100	Low
	PCA0007	Low
	PCA0109	Low
	PCA0146	Low
	PCA0064	Low
	PCA0005	Low
	PCA0158	Low
	PCA0147	Low
	PCA0010	Low
	PCA0001	Low
	PCA0178	Low
	PCA0058	Low
	PCA0063	Low
	PCA0062	Low
	PCA0134	Low
	PCA0160	Low
	PCA0084	Low
	PCA0115	Low
	PCA0107	Low
	PCA0174	Low
	PCA0105	Low
	PCA0113	Low
	PCA0026	Low
	PCA0104	Low
	PCA0034	Low
	PCA0132	Low
	PCA0162	Low
	PCA0127	Low
	PCA0052	Low
	PCA0110	Low
	PCA0012	Low
	PCA0126	Low
	PCA0101	Low
	PCA0120	Low
	PCA0108	Low
	PCA0096	Low
	PCA0164	Low
	PCA0008	Low
	PCA0029	Low
	PCA0125	Low
	PCA0014	Low
	PCA0175	Low
	PCA0165	Low
	PCA0135	Low
	PCA0141	Low
	PCA0022	Low
	PCA0099	Low
	PCA0155	Low
	PCA0173	Low
	PCA0094	Low
	PCA0169	Low
	PCA0013	Low
	PCA0122	Low
	PCA0074	Low
	PCA0156	Low
	PCA0089	Low
	PCA0103	Low
	PCA0163	High
	PCA0171	High
	PCA0119	High
	PCA0149	High
	PCA0097	High
	PCA0009	High
	PCA0036	High
	PCA0081	High
	PCA0161	High
	PCA0144	High
	PCA0040	High
	PCA0025	High
	PCA0157	High
	PCA0011	High
	PCA0024	High
	PCA0129	High
	PCA0170	High
	PCA0033	High
	PCA0150	High
	PCA0168	High
	PCA0075	High
	PCA0077	High
	PCA0017	High
	PCA0114	High
	PCA0057	High
	PCA0111	High
	PCA0031	High
	PCA0167	High
	PCA0128	High
	PCA0066	High
	PCA0018	High
	PCA0133	High
	PCA0020	High
	PCA0117	High
	PCA0145	High
	PCA0050	High
	PCA0035	High
	PCA0068	High
	PCA0003	High
	PCA0021	High
	PCA0181	High
	PCA0151	High
	PCA0073	High
	PCA0038	High
	PCA0180	High
	PCA0002	High
	PCA0080	High
	PCA0030	High
	PCA0092	High
	PCA0176	High
	PCA0054	High
	PCA0112	High
	PCA0208	High
	PCA0172	High
	PCA0083	High
	PCA0056	High
	PCA0028	High
	PCA0179	High
	PCA0159	High
	PCA0215	High
	PCA0201	High
	PCA0136	High
	PCA0032	High
	PCA0206	High
	PCA0200	High
	PCA0130	High
	PCA0210	High
	PCA0187	High
	PCA0207	High
	PCA0213	High
GSE70769	GSM1817937	Low
	GSM1817927	Low
	GSM1817971	Low
	GSM1817956	Low
	GSM1817921	Low
	GSM1817947	Low
	GSM1817932	Low
	GSM1817966	Low
	GSM1817938	Low
	GSM1817981	Low
	GSM1817987	Low
	GSM1817953	Low
	GSM1817931	Low
	GSM1817974	Low
	GSM1817994	Low
	GSM1817936	Low
	GSM1817926	Low
	GSM1817939	Low
	GSM1817982	Low
	GSM1817980	Low
	GSM1817933	Low
	GSM1817934	Low
	GSM1817946	Low
	GSM1817920	Low
	GSM1817952	Low
	GSM1817943	Low
	GSM1817917	Low
	GSM1817993	Low
	GSM1817967	Low
	GSM1817973	Low
	GSM1817944	Low
	GSM1817989	Low
	GSM1817995	Low
	GSM1817977	Low
	GSM1817998	Low
	GSM1817969	Low
	GSM1817940	Low
	GSM1817970	Low
	GSM1817909	Low
	GSM1817976	Low
	GSM1817951	Low
	GSM1817964	Low
	GSM1817958	High
	GSM1817950	High
	GSM1817907	High
	GSM1817935	High
	GSM1817945	High
	GSM1817910	High
	GSM1817983	High
	GSM1817985	High
	GSM1817997	High
	GSM1817955	High
	GSM1817941	High
	GSM1817942	High
	GSM1817979	High
	GSM1817957	High
	GSM1817975	High
	GSM1817914	High
	GSM1817963	High
	GSM1817984	High
	GSM1817930	High
	GSM1817978	High
	GSM1817923	High
	GSM1817968	High
	GSM1817948	High
	GSM1817911	High
	GSM1817962	High
	GSM1817991	High
	GSM1817999	High
	GSM1817986	High
	GSM1817916	High
	GSM1817992	High
	GSM1817929	High
	GSM1817996	High
	GSM1817925	High
	GSM1817949	High
	GSM1817915	High
	GSM1817954	High
	GSM1817988	High
	GSM1817972	High
	GSM1817922	High
	GSM1817906	High
	GSM1817908	High
	GSM1817965	High
	GSM1817918	High
GSE70768	GSM1817787	Low
	GSM1817781	Low
	GSM1817805	Low
	GSM1817730	Low
	GSM1817788	Low
	GSM1817748	Low
	GSM1817795	Low
	GSM1817820	Low
	GSM1817759	Low
	GSM1817784	Low
	GSM1817757	Low
	GSM1817755	Low
	GSM1817752	Low
	GSM1817800	Low
	GSM1817778	Low
	GSM1817803	Low
	GSM1817765	Low
	GSM1817766	Low
	GSM1817726	Low
	GSM1817764	Low
	GSM1817812	Low
	GSM1817735	Low
	GSM1817756	Low
	GSM1817818	Low
	GSM1817772	Low
	GSM1817825	Low
	GSM1817739	Low
	GSM1817751	Low
	GSM1817783	Low
	GSM1817810	Low
	GSM1817831	Low
	GSM1817801	Low
	GSM1817741	Low
	GSM1817807	Low
	GSM1817816	Low
	GSM1817769	Low
	GSM1817727	Low
	GSM1817738	Low
	GSM1817808	Low
	GSM1817790	Low
	GSM1817780	Low
	GSM1817722	Low
	GSM1817822	Low
	GSM1817732	Low
	GSM1817798	Low
	GSM1817776	Low
	GSM1817761	Low
	GSM1817754	Low
	GSM1817804	Low
	GSM1817823	Low
	GSM1817829	Low
	GSM1817740	Low
	GSM1817733	Low
	GSM1817723	Low
	GSM1817797	High
	GSM1817819	High
	GSM1817720	High
	GSM1817802	High
	GSM1817811	High
	GSM1817773	High
	GSM1817779	High
	GSM1817799	High
	GSM1817762	High
	GSM1817731	High
	GSM1817785	High
	GSM1817793	High
	GSM1817750	High
	GSM1817806	High
	GSM1817737	High
	GSM1817791	High
	GSM1817817	High
	GSM1817830	High
	GSM1817796	High
	GSM1817763	High
	GSM1817749	High
	GSM1817721	High
	GSM1817774	High
	GSM1817736	High
	GSM1817729	High
	GSM1817771	High
	GSM1817813	High
	GSM1817768	High
	GSM1817789	High
	GSM1817746	High
	GSM1817786	High
	GSM1817814	High
	GSM1817794	High
	GSM1817809	High
	GSM1817760	High
	GSM1817824	High
	GSM1817743	High
	GSM1817767	High
	GSM1817734	High
	GSM1817770	High
	GSM1817821	High
	GSM1817792	High
	GSM1817745	High
	GSM1817826	High
	GSM1817744	High
	GSM1817758	High
	GSM1817724	High
	GSM1817827	High
	GSM1817815	High
	GSM1817782	High
	GSM1817753	High
	GSM1817775	High
	GSM1817828	High
	GSM1817777	High
	GSM1817725	High
GSE116918	GSM3263705	Low
	GSM3263721	Low
	GSM3263835	Low
	GSM3263852	Low
	GSM3263664	Low
	GSM3263773	Low
	GSM3263708	Low
	GSM3263859	Low
	GSM3263736	Low
	GSM3263904	Low
	GSM3263679	Low
	GSM3263740	Low
	GSM3263879	Low
	GSM3263670	Low
	GSM3263862	Low
	GSM3263709	Low
	GSM3263702	Low
	GSM3263885	Low
	GSM3263669	Low
	GSM3263845	Low
	GSM3263712	Low
	GSM3263910	Low
	GSM3263678	Low
	GSM3263780	Low
	GSM3263874	Low
	GSM3263726	Low
	GSM3263704	Low
	GSM3263753	Low
	GSM3263881	Low
	GSM3263674	Low
	GSM3263855	Low
	GSM3263783	Low
	GSM3263729	Low
	GSM3263804	Low
	GSM3263747	Low
	GSM3263799	Low
	GSM3263814	Low
	GSM3263727	Low
	GSM3263860	Low
	GSM3263813	Low
	GSM3263788	Low
	GSM3263724	Low
	GSM3263762	Low
	GSM3263894	Low
	GSM3263893	Low
	GSM3263746	Low
	GSM3263869	Low
	GSM3263769	Low
	GSM3263742	Low
	GSM3263797	Low
	GSM3263903	Low
	GSM3263876	Low
	GSM3263809	Low
	GSM3263687	Low
	GSM3263732	Low
	GSM3263682	Low
	GSM3263784	Low
	GSM3263843	Low
	GSM3263781	Low
	GSM3263750	Low
	GSM3263897	Low
	GSM3263745	Low
	GSM3263821	Low
	GSM3263775	Low
	GSM3263751	Low
	GSM3263733	Low
	GSM3263850	Low
	GSM3263791	Low
	GSM3263811	Low
	GSM3263907	Low
	GSM3263849	Low
	GSM3263728	Low
	GSM3263749	Low
	GSM3263817	Low
	GSM3263888	Low
	GSM3263795	Low
	GSM3263796	Low
	GSM3263882	Low
	GSM3263847	Low
	GSM3263748	Low
	GSM3263836	Low
	GSM3263767	Low
	GSM3263744	Low
	GSM3263878	Low
	GSM3263840	Low
	GSM3263755	Low
	GSM3263785	Low
	GSM3263833	Low
	GSM3263831	Low
	GSM3263844	Low
	GSM3263906	Low
	GSM3263827	Low
	GSM3263900	Low
	GSM3263739	Low
	GSM3263706	Low
	GSM3263786	Low
	GSM3263722	Low
	GSM3263763	Low
	GSM3263683	Low
	GSM3263677	Low
	GSM3263766	Low
	GSM3263675	Low
	GSM3263689	Low
	GSM3263808	Low
	GSM3263880	Low
	GSM3263834	Low
	GSM3263866	Low
	GSM3263725	Low
	GSM3263887	Low
	GSM3263710	Low
	GSM3263759	Low
	GSM3263908	High
	GSM3263756	High
	GSM3263738	High
	GSM3263760	High
	GSM3263889	High
	GSM3263672	High
	GSM3263810	High
	GSM3263863	High
	GSM3263765	High
	GSM3263697	High
	GSM3263846	High
	GSM3263673	High
	GSM3263711	High
	GSM3263782	High
	GSM3263829	High
	GSM3263790	High
	GSM3263741	High
	GSM3263789	High
	GSM3263798	High
	GSM3263696	High
	GSM3263853	High
	GSM3263772	High
	GSM3263867	High
	GSM3263839	High
	GSM3263905	High
	GSM3263794	High
	GSM3263856	High
	GSM3263801	High
	GSM3263715	High
	GSM3263690	High
	GSM3263680	High
	GSM3263837	High
	GSM3263793	High
	GSM3263692	High
	GSM3263824	High
	GSM3263901	High
	GSM3263830	High
	GSM3263700	High
	GSM3263667	High
	GSM3263816	High
	GSM3263870	High
	GSM3263820	High
	GSM3263818	High
	GSM3263858	High
	GSM3263703	High
	GSM3263841	High
	GSM3263861	High
	GSM3263714	High
	GSM3263832	High
	GSM3263895	High
	GSM3263909	High
	GSM3263754	High
	GSM3263695	High
	GSM3263823	High
	GSM3263771	High
	GSM3263883	High
	GSM3263731	High
	GSM3263822	High
	GSM3263819	High
	GSM3263902	High
	GSM3263778	High
	GSM3263743	High
	GSM3263851	High
	GSM3263828	High
	GSM3263890	High
	GSM3263735	High
	GSM3263800	High
	GSM3263792	High
	GSM3263713	High
	GSM3263720	High
	GSM3263684	High
	GSM3263884	High
	GSM3263787	High
	GSM3263892	High
	GSM3263699	High
	GSM3263701	High
	GSM3263806	High
	GSM3263719	High
	GSM3263730	High
	GSM3263764	High
	GSM3263676	High
	GSM3263734	High
	GSM3263872	High
	GSM3263707	High
	GSM3263857	High
	GSM3263757	High
	GSM3263668	High
	GSM3263768	High
	GSM3263898	High
	GSM3263842	High
	GSM3263716	High
	GSM3263877	High
	GSM3263723	High
	GSM3263666	High
	GSM3263761	High
	GSM3263812	High
	GSM3263779	High
	GSM3263758	High
	GSM3263871	High
	GSM3263774	High
	GSM3263691	High
	GSM3263752	High
	GSM3263848	High
	GSM3263854	High
	GSM3263698	High
	GSM3263693	High
	GSM3263891	High
	GSM3263694	High
	GSM3263838	High
	GSM3263681	High
	GSM3263776	High
	GSM3263873	High
TCGA-PRAD	TCGA-VN-A943	Low
	TCGA-HC-8213	Low
	TCGA-EJ-5512	Low
	TCGA-HC-7075	Low
	TCGA-EJ-A65G	Low
	TCGA-KC-A4BN	Low
	TCGA-EJ-A46B	Low
	TCGA-HC-7750	Low
	TCGA-XA-A8JR	Low
	TCGA-HC-8259	Low
	TCGA-HC-7820	Low
	TCGA-EJ-A8FN	Low
	TCGA-CH-5789	Low
	TCGA-G9-6499	Low
	TCGA-EJ-A46I	Low
	TCGA-EJ-5496	Low
	TCGA-EJ-5515	Low
	TCGA-V1-A8MK	Low
	TCGA-G9-6351	Low
	TCGA-CH-5746	Low
	TCGA-CH-5767	Low
	TCGA-EJ-7793	Low
	TCGA-2A-A8VL	Low
	TCGA-J4-A83L	Low
	TCGA-EJ-5505	Low
	TCGA-G9-7519	Low
	TCGA-J4-A6M7	Low
	TCGA-HI-7169	Low
	TCGA-J4-AAU2	Low
	TCGA-J4-A67T	Low
	TCGA-CH-5743	Low
	TCGA-ZG-A8QX	Low
	TCGA-J4-AATV	Low
	TCGA-G9-6343	Low
	TCGA-J4-8200	Low
	TCGA-G9-6347	Low
	TCGA-V1-A9OF	Low
	TCGA-J4-A83N	Low
	TCGA-HC-7818	Low
	TCGA-HC-A6AQ	Low
	TCGA-FC-A8O0	Low
	TCGA-G9-6354	Low
	TCGA-G9-6367	Low
	TCGA-HC-7738	Low
	TCGA-EJ-7786	Low
	TCGA-EJ-A46D	Low
	TCGA-QU-A6IM	Low
	TCGA-G9-6353	Low
	TCGA-J4-A83K	Low
	TCGA-J4-A67O	Low
	TCGA-EJ-A7NF	Low
	TCGA-CH-5748	Low
	TCGA-EJ-A7NK	Low
	TCGA-Y6-A8TL	Low
	TCGA-EJ-AB27	Low
	TCGA-HC-8256	Low
	TCGA-EJ-5506	Low
	TCGA-QU-A6IL	Low
	TCGA-EJ-A7NJ	Low
	TCGA-HC-A6HY	Low
	TCGA-XJ-A9DQ	Low
	TCGA-QU-A6IN	Low
	TCGA-KK-A6E4	Low
	TCGA-G9-7509	Low
	TCGA-VN-A88M	Low
	TCGA-FC-A66V	Low
	TCGA-HC-8258	Low
	TCGA-XK-AAJU	Low
	TCGA-QU-A6IP	Low
	TCGA-EJ-A8FS	Low
	TCGA-G9-6371	Low
	TCGA-HC-7819	Low
	TCGA-X4-A8KS	Low
	TCGA-EJ-A8FP	Low
	TCGA-2A-A8VO	Low
	TCGA-J4-A67R	Low
	TCGA-EJ-5517	Low
	TCGA-KK-A6E3	Low
	TCGA-2A-AAYF	Low
	TCGA-EJ-5497	Low
	TCGA-CH-5765	Low
	TCGA-G9-6378	Low
	TCGA-KC-A7FD	Low
	TCGA-V1-A8WN	Low
	TCGA-V1-A9OX	Low
	TCGA-KC-A7F3	Low
	TCGA-EJ-A65E	Low
	TCGA-VN-A88O	Low
	TCGA-EJ-5503	Low
	TCGA-J4-A67S	Low
	TCGA-HC-A76X	Low
	TCGA-EJ-7317	Low
	TCGA-2A-A8VV	Low
	TCGA-XJ-A83H	Low
	TCGA-CH-5764	Low
	TCGA-VP-A876	Low
	TCGA-EJ-A8FO	Low
	TCGA-G9-6332	Low
	TCGA-CH-5790	Low
	TCGA-KK-A6E8	Low
	TCGA-EJ-5508	Low
	TCGA-V1-A8WL	Low
	TCGA-J9-A8CN	Low
	TCGA-J4-A83J	Low
	TCGA-CH-5766	Low
	TCGA-QU-A6IO	Low
	TCGA-EJ-5502	Low
	TCGA-HC-A6AP	Low
	TCGA-M7-A720	Low
	TCGA-VP-A87E	Low
	TCGA-YL-A8SI	Low
	TCGA-V1-A9OQ	Low
	TCGA-EJ-7797	Low
	TCGA-VN-A88Q	Low
	TCGA-G9-6342	Low
	TCGA-KK-A8IJ	Low
	TCGA-XK-AAIR	Low
	TCGA-HC-7230	Low
	TCGA-KC-A7FA	Low
	TCGA-EJ-7792	Low
	TCGA-G9-6385	Low
	TCGA-G9-6339	Low
	TCGA-KC-A4BR	Low
	TCGA-G9-6333	Low
	TCGA-EJ-A8FU	Low
	TCGA-G9-6370	Low
	TCGA-CH-5768	Low
	TCGA-XK-AAJT	Low
	TCGA-EJ-7781	Low
	TCGA-XJ-A83G	Low
	TCGA-EJ-7330	Low
	TCGA-EJ-7123	Low
	TCGA-2A-A8W1	Low
	TCGA-G9-6498	Low
	TCGA-EJ-7218	Low
	TCGA-EJ-7125	Low
	TCGA-J4-A67Q	Low
	TCGA-KC-A7FE	Low
	TCGA-KC-A7F6	Low
	TCGA-VP-A879	Low
	TCGA-2A-AAYO	Low
	TCGA-G9-6329	Low
	TCGA-EJ-5532	Low
	TCGA-EJ-7321	Low
	TCGA-EJ-7785	Low
	TCGA-G9-7522	Low
	TCGA-EJ-A46H	Low
	TCGA-KC-A4BL	Low
	TCGA-EJ-A6RA	Low
	TCGA-V1-A9OT	Low
	TCGA-CH-5737	Low
	TCGA-EJ-A7NG	Low
	TCGA-G9-6364	Low
	TCGA-XJ-A83F	Low
	TCGA-EJ-7318	Low
	TCGA-HC-7747	Low
	TCGA-EJ-5498	Low
	TCGA-EJ-7783	Low
	TCGA-CH-5753	Low
	TCGA-HC-8262	Low
	TCGA-HC-8260	Low
	TCGA-EJ-A7NH	Low
	TCGA-CH-5745	Low
	TCGA-J4-A83M	Low
	TCGA-EJ-7331	Low
	TCGA-YL-A8SQ	Low
	TCGA-KK-A6E2	Low
	TCGA-EJ-5531	Low
	TCGA-HC-7233	Low
	TCGA-J9-A52D	Low
	TCGA-CH-5763	Low
	TCGA-CH-5762	Low
	TCGA-G9-6384	Low
	TCGA-G9-6369	Low
	TCGA-HC-7740	Low
	TCGA-V1-A8X3	Low
	TCGA-G9-6356	Low
	TCGA-KK-A7AU	Low
	TCGA-J4-A67N	Low
	TCGA-EJ-7794	Low
	TCGA-KK-A6DY	Low
	TCGA-MG-AAMC	Low
	TCGA-H9-A6BX	Low
	TCGA-EJ-5530	Low
	TCGA-H9-A6BY	Low
	TCGA-YL-A8SK	Low
	TCGA-ZG-A9L6	Low
	TCGA-J4-A67K	Low
	TCGA-HC-7077	Low
	TCGA-EJ-A65M	Low
	TCGA-VN-A88P	Low
	TCGA-YL-A8SH	Low
	TCGA-HC-7231	Low
	TCGA-YL-A9WX	Low
	TCGA-EJ-8470	Low
	TCGA-HC-A6HX	Low
	TCGA-KK-A8II	Low
	TCGA-XK-AAK1	Low
	TCGA-KK-A8IG	Low
	TCGA-H9-7775	Low
	TCGA-V1-A8MF	Low
	TCGA-G9-6366	Low
	TCGA-EJ-7784	Low
	TCGA-WW-A8ZI	Low
	TCGA-FC-A6HD	Low
	TCGA-YL-A8SA	Low
	TCGA-HC-7737	Low
	TCGA-EJ-7314	Low
	TCGA-EJ-8468	Low
	TCGA-M7-A71Y	Low
	TCGA-HC-A8D0	Low
	TCGA-M7-A723	Low
	TCGA-YL-A8SR	Low
	TCGA-FC-A5OB	Low
	TCGA-G9-6377	Low
	TCGA-V1-A8MU	Low
	TCGA-CH-5772	Low
	TCGA-EJ-AB20	Low
	TCGA-HC-7211	Low
	TCGA-VN-A88L	Low
	TCGA-G9-6494	Low
	TCGA-G9-6338	Low
	TCGA-G9-6379	Low
	TCGA-XJ-A9DK	Low
	TCGA-G9-6363	Low
	TCGA-EJ-5509	Low
	TCGA-EJ-5510	Low
	TCGA-CH-5741	Low
	TCGA-EJ-5511	Low
	TCGA-HC-7232	Low
	TCGA-J4-8198	Low
	TCGA-2A-AAYU	Low
	TCGA-KK-A7AV	Low
	TCGA-VP-A87K	Low
	TCGA-KK-A8I5	Low
	TCGA-M7-A721	Low
	TCGA-HC-7209	Low
	TCGA-YL-A8SB	Low
	TCGA-EJ-7328	Low
	TCGA-HC-7752	Low
	TCGA-CH-5794	Low
	TCGA-HC-A8D1	Low
	TCGA-J4-A6G3	Low
	TCGA-HC-7078	Low
	TCGA-G9-6361	High
	TCGA-TP-A8TT	High
	TCGA-HC-7744	High
	TCGA-EJ-7115	High
	TCGA-KK-A8IM	High
	TCGA-KK-A8IL	High
	TCGA-V1-A8WS	High
	TCGA-G9-6365	High
	TCGA-EJ-5522	High
	TCGA-VP-A878	High
	TCGA-HC-A6AO	High
	TCGA-G9-A9S7	High
	TCGA-J4-A67M	High
	TCGA-HC-8257	High
	TCGA-YL-A8HO	High
	TCGA-EJ-5494	High
	TCGA-HC-7742	High
	TCGA-KK-A8IH	High
	TCGA-KK-A8I6	High
	TCGA-KK-A6E5	High
	TCGA-HC-8261	High
	TCGA-V1-A9OA	High
	TCGA-HC-7745	High
	TCGA-VN-A88N	High
	TCGA-CH-5750	High
	TCGA-HC-8266	High
	TCGA-CH-5740	High
	TCGA-CH-5739	High
	TCGA-HC-8216	High
	TCGA-ZG-A9ND	High
	TCGA-EJ-5521	High
	TCGA-EJ-7312	High
	TCGA-V1-A9O7	High
	TCGA-CH-5744	High
	TCGA-ZG-A9M4	High
	TCGA-EJ-7791	High
	TCGA-V1-A9OY	High
	TCGA-KK-A6E0	High
	TCGA-V1-A9ZK	High
	TCGA-KK-A59Z	High
	TCGA-V1-A8ML	High
	TCGA-HC-7736	High
	TCGA-VP-AA1N	High
	TCGA-HC-8265	High
	TCGA-G9-6362	High
	TCGA-G9-7510	High
	TCGA-M7-A71Z	High
	TCGA-HC-A6AS	High
	TCGA-KK-A8I7	High
	TCGA-KK-A8I8	High
	TCGA-HI-7170	High
	TCGA-HC-7748	High
	TCGA-EJ-5542	High
	TCGA-EJ-5526	High
	TCGA-G9-7523	High
	TCGA-VP-A87D	High
	TCGA-EJ-5527	High
	TCGA-KK-A59Y	High
	TCGA-J4-A67L	High
	TCGA-KK-A7AW	High
	TCGA-EJ-5516	High
	TCGA-SU-A7E7	High
	TCGA-HC-7079	High
	TCGA-V1-A9OH	High
	TCGA-V1-A9Z9	High
	TCGA-HC-8264	High
	TCGA-KK-A7AY	High
	TCGA-EJ-5501	High
	TCGA-HC-A8CY	High
	TCGA-YL-A8S9	High
	TCGA-EJ-5504	High
	TCGA-XK-AAJA	High
	TCGA-J4-A6G1	High
	TCGA-EJ-7325	High
	TCGA-ZG-A9LB	High
	TCGA-KK-A6E6	High
	TCGA-ZG-A9L1	High
	TCGA-HC-A6AL	High
	TCGA-EJ-A7NN	High
	TCGA-FC-7708	High
	TCGA-V1-A8MG	High
	TCGA-XK-AAJR	High
	TCGA-YL-A9WK	High
	TCGA-KK-A8IK	High
	TCGA-ZG-A9N3	High
	TCGA-ZG-A9LU	High
	TCGA-G9-6348	High
	TCGA-XQ-A8TB	High
	TCGA-YL-A8HJ	High
	TCGA-HC-7210	High
	TCGA-HC-7212	High
	TCGA-J4-AATZ	High
	TCGA-M7-A724	High
	TCGA-CH-5771	High
	TCGA-HC-A6AN	High
	TCGA-VP-A875	High
	TCGA-HC-7080	High
	TCGA-EJ-8474	High
	TCGA-KK-A7B1	High
	TCGA-CH-5792	High
	TCGA-G9-6373	High
	TCGA-2A-A8VX	High
	TCGA-V1-A9ZR	High
	TCGA-KK-A7B2	High
	TCGA-EJ-5499	High
	TCGA-VN-A88I	High
	TCGA-HC-A76W	High
	TCGA-X4-A8KQ	High
	TCGA-V1-A9O9	High
	TCGA-KK-A8I9	High
	TCGA-VP-A87H	High
	TCGA-ZG-A8QZ	High
	TCGA-KK-A8I4	High
	TCGA-YL-A8HK	High
	TCGA-EJ-A46F	High
	TCGA-KK-A8IB	High
	TCGA-G9-7525	High
	TCGA-G9-A9S4	High
	TCGA-EJ-A65J	High
	TCGA-HC-7817	High
	TCGA-FC-7961	High
	TCGA-J9-A8CP	High
	TCGA-EJ-A65F	High
	TCGA-EJ-5507	High
	TCGA-EJ-A65B	High
	TCGA-VP-A87B	High
	TCGA-2A-A8W3	High
	TCGA-TP-A8TV	High
	TCGA-KK-A7B0	High
	TCGA-EJ-A7NM	High
	TCGA-YL-A9WJ	High
	TCGA-EJ-7788	High
	TCGA-ZG-A8QW	High
	TCGA-2A-A8VT	High
	TCGA-YL-A8SO	High
	TCGA-EJ-8469	High
	TCGA-EJ-5524	High
	TCGA-CH-5791	High
	TCGA-YL-A8HL	High
	TCGA-HC-7749	High
	TCGA-YL-A8S8	High
	TCGA-KK-A8ID	High
	TCGA-ZG-A9MC	High
	TCGA-V1-A9Z8	High
	TCGA-ZG-A9LZ	High
	TCGA-HC-A632	High
	TCGA-KC-A7F5	High
	TCGA-G9-A9S0	High
	TCGA-V1-A8MM	High
	TCGA-XJ-A9DI	High
	TCGA-KK-A6E7	High
	TCGA-EJ-5518	High
	TCGA-FC-A4JI	High
	TCGA-KK-A7B3	High
	TCGA-ZG-A9LY	High
	TCGA-HI-7171	High
	TCGA-EJ-7782	High
	TCGA-KC-A4BV	High
	TCGA-KK-A7AZ	High
	TCGA-EJ-5519	High
	TCGA-EJ-7327	High
	TCGA-KK-A7AQ	High
	TCGA-EJ-5495	High
	TCGA-J9-A52C	High
	TCGA-YL-A9WI	High
	TCGA-VN-A88R	High
	TCGA-XK-AAJP	High
	TCGA-EJ-8472	High
	TCGA-V1-A9ZG	High
	TCGA-KK-A7AP	High
	TCGA-KK-A8IC	High
	TCGA-KK-A8IA	High
	TCGA-VP-A87C	High
	TCGA-KK-A8IF	High
	TCGA-VP-A87J	High
	TCGA-M7-A722	High
	TCGA-EJ-5514	High
	TCGA-ZG-A9LS	High
	TCGA-J4-A83I	High
	TCGA-XJ-A9DX	High
	TCGA-CH-5769	High
	TCGA-G9-6496	High
	TCGA-ZG-A9NI	High
	TCGA-KK-A6E1	High
	TCGA-KK-A5A1	High
	TCGA-ZG-A8QY	High
	TCGA-YJ-A8SW	High
	TCGA-HI-7168	High
	TCGA-ZG-A9LM	High
	TCGA-VP-A872	High
	TCGA-V1-A9ZI	High
	TCGA-XK-AAJ3	High
	TCGA-HC-A9TE	High
	TCGA-EJ-7789	High
	TCGA-EJ-A46G	High
	TCGA-ZG-A9LN	High
	TCGA-YL-A8SL	High
	TCGA-VN-A88K	High
	TCGA-CH-5788	High
	TCGA-V1-A9Z7	High
	TCGA-V1-A8WV	High
	TCGA-HC-A48F	High
	TCGA-M7-A725	High
	TCGA-HC-7213	High
	TCGA-ZG-A9L2	High
	TCGA-CH-5754	High
	TCGA-ZG-A9KY	High
	TCGA-ZG-A9L0	High
	TCGA-YL-A8SJ	High
	TCGA-YL-A8HM	High
	TCGA-J9-A8CM	High
	TCGA-CH-5752	High
	TCGA-V1-A8WW	High
	TCGA-ZG-A9L4	High
	TCGA-HC-A631	High
	TCGA-J9-A8CK	High
	TCGA-KK-A59V	High
	TCGA-EJ-A65D	High
	TCGA-YL-A8SC	High
	TCGA-EJ-7315	High
	TCGA-G9-7521	High
	TCGA-XK-AAIW	High
	TCGA-YL-A9WL	High
	TCGA-KK-A7B4	High
	TCGA-J9-A52B	High
	TCGA-KK-A59X	High
	TCGA-XK-AAIV	High
	TCGA-YL-A8SP	High
	TCGA-YL-A9WY	High
	TCGA-YL-A9WH	High
	TCGA-HC-A4ZV	High
	TCGA-HC-A9TH	High
	TCGA-HC-7821	High
	TCGA-HC-7081	High
	TCGA-V1-A9OL	High
	TCGA-ZG-A9L5	High
	TCGA-V1-A9O5	High
	TCGA-CH-5751	High
	TCGA-J9-A52E	High
	TCGA-ZG-A9L9	High
	TCGA-EJ-5525	High
	TCGA-CH-5761	High
	TCGA-J9-A8CL	High
	TCGA-4L-AA1F	High
